# Supplementary material for: A Chromosome-Level Genome Assembly of the European Beech (Fagus sylvatica) Reveals Anomalies for Organelle DNA Integration, Repeat Content and Distribution of SNPs
Source: Front Genet. 2022 Feb 8;12:691058. doi: 10.3389/fgene.2021.691058 (PMC8862710; doi:10.3389/fgene.2021.691058)
Supplement: Supplementary file 2 [file DataSheet2.ZIP]

Archive with 1 entries (1 files):
- Supplementary_file_6.pdf
